# Supplementary material for: Stripe Noise Removal in Blazed Grating Generation for Electrically Tunable Beam Deflector
Source: Materials (Basel). 2025 Jan 10;18(2):291. doi: 10.3390/ma18020291 (PMC11766839; doi:10.3390/ma18020291)
Supplement: Supplementary file 1 [file materials-18-00291-s001.zip]

Archive with 1 entries (1 files):
- materials-3402429-supplementary.pdf
